# Supplementary material for: Variation in readmission and mortality following hospitalisation with a diagnosis of heart failure: prospective cohort study using linked data
Source: BMC Health Serv Res. 2017 Mar 21;17:220. doi: 10.1186/s12913-017-2152-0 (PMC5359909; doi:10.1186/s12913-017-2152-0)
Supplement: Additional file 1: Table S1. — Hospital characteristics. (XLSX 10 kb) [file 12913_2017_2152_MOESM1_ESM.xlsx]

## Sheet: Sheet1
Supplementary Table 1. Hospital characteristics
		n	No. with		Index admissions
		(%)	HF service		HF service	No HF service	Total
			(%)		n (%)	n (%)	n (%)
Peer group
Principal referral		29 (12)	14 (48)		1,274 (51)	1,219 (49)	2,493 (49)
Major city		12 (4.8)	6 (50)		248 (46)	289 (54)	537 (11)
Medium district		29 (12)	5 (17)		110 (18)	496 (82)	606 (12)
Small community		62 (25)	2 (3.2)		11 (3.1)	344 (97)	355 (7.0)
Private		71 (28)	0 (0)		0 (0)	900 (100)	900 (18)
Other		48 (19)	2 (4.2)		52 (28)	131 (72)	183 (3.6)
Total		251 (100)	29 (12)		1,695 (33)	3,379 (67)	5074 (100)
Notes. 1. HF service = dedicated heart failure service, based on information supplied in the Heart Foundation’s Directory of NSW/ACT Cardiovascular Health Services (Version 15, Jan 2014). 2. Percentages are row % (i.e. within peer-group) for all characteristics except for total n, where these are column %
