# Supplementary material for: Variation in readmission and mortality following hospitalisation with a diagnosis of heart failure: prospective cohort study using linked data
Source: BMC Health Serv Res. 2017 Mar 21;17:220. doi: 10.1186/s12913-017-2152-0 (PMC5359909; doi:10.1186/s12913-017-2152-0)
Supplement: Additional file 3: Table S3. — Age-sex adjusted associations between patient, index admission and hospital characteristics and each of the outcomes. (XLSX 15 kb) [file 12913_2017_2152_MOESM3_ESM.xlsx]

## Sheet: Sheet1
Supplementary Table 3. Age-sex adjusted associations between patient, index admission and hospital characteristics and each of the outcomes
	30-day unplanned readmission	30-day mortality	30-day unplanned readmission/ mortality
Variables	OR1 (95% CI)	OR1 (95% CI)	OR1 (95% CI)
Sociodemographic
Age (years, at index admission)
45-<75	1	1	1
75-<85	1.10 (0.93,1.31)	1.99(1.24,3.20)	1.15(0.97,1.36)
≥85	1.01 (0.84,1.21)	3.33(2.09,5.30)	1.18(0.99,1.42)
Sex
Male	1.19 (1.04,1.37)	1.36(1.00,1.84)	1.19(1.04,1.36)
Female	1	1	1
Language other than English
Yes	0.97(0.78,1.21)	0.88(0.54,1.43)	0.95(0.77,1.18)
No	1	1	1
Marital Status
Married	0.88(0.76,1.02)	1.03(0.75,1.41)	0.86(0.75,0.99)
Not married	1	1	1
Region of residence
Major cities	1	1	1
Regional	1.02(0.86,1.20)	0.99(0.71,1.39)	0.98(0.83,1.15)
Remote	1.11(0.92,1.34)	0.83(0.54,1.28)	1.08(0.89,1.31)
Education
No school certificate	1	1	1
School/Trade certificate, diploma	1.08(0.91,1.29)	0.91(0.63,1.32)	1.04(0.88,1.23)
Tertiary degree	0.83(0.63,1.09)	1.23(0.73,2.05)	0.88(0.68,1.14)
Household income (AUD$)
<20,000	1	1	1
20,000-39,000	0.88(0.73,1.08)	1.03(0.68,1.54)	0.86(0.71,1.05)
40,000-69,999	0.87(0.66,1.16)	0.84(0.45,1.57)	0.88(0.67,1.16)
≥70,000	0.78(0.54,1.12)	0.73(0.31,1.72)	0.74(0.51,1.06)
Private health insurance
Yes	0.86(0.75,0.99)	1.07(0.80,1.44)	0.90(0.78,1.03)
No
Baseline health (self-reported)
Previous heart disease
Yes	1.03(0.90,1.18)	0.92(0.68,1.23)	1.01(0.88,1.15)
No	1	1	1
Previous diabetes
Yes	0.97(0.83,1.14)	0.90(0.62,1.30)	0.97(0.83,1.13)
No	1	1	1
Excellent memory
Yes	1.02(0.82,1.28)	0.82(0.48,1.40)	1.00(0.80,1.25)
No	1	1	1
Physical functioning score
0-<75 (severe)	1	1	1
≥75	0.81(0.68,0.97)	0.49(0.31,0.78)	0.77(0.65,0.92)
Duke Social Support Index	0.94(0.90,0.98)	0.95(0.86,1.04)	0.95(0.91,0.99)
Psychological distress
Very low	1	1	1
Low	1.14(0.94,1.37)	0.54(0.32,0.91)	1.05(0.87,1.27)
Medium	1.33(1.01,1.75)	1.16(0.65,2.08)	1.38(1.06,1.80)
High	1.22(0.81,1.83)	0.86(0.31,2.36)	1.18(0.79,1.76)
BMI
Underweight (15-<18kg/m2)	1.26(0.82,1.92)	1.73(0.84,3.58)	1.23(0.81,1.85)
Normal (18-<25 kg/m2)	1	1	1
Overweight (25-<30 kg/m2)	0.96(0.81,1.14)	0.84(0.58,1.21)	0.94(0.79,1.11)
Obese (>30-50 kg/m2)	0.79(0.65,0.97)	0.61(0.37,0.99)	0.78(0.64,0.94)
Smoking status
Current smoker	1	1	1
Ex-smoker	0.76(0.56,1.01)	0.45(0.25,0.82)	0.73(0.54,0.97)
Never smoker	0.71(0.53,0.96)	0.50(0.27,0.91)	0.71(0.53,0.95)
Alcohol (drinks per week)
None	1	1	1
1-14 drinks	0.90(0.78,1.05)	1.05(0.76,1.46)	0.93(0.80,1.08)
≥15 drinks	0.80(0.62,1.03)	0.74(0.41,1.35)	0.80(0.62,1.02)
Hospitalisation history (Admitted Patient Data Collection, 6 year prior to baseline )
Previous CVD
Yes	1.45(1.10,1.92)	0.74(0.45,1.22)	1.27(0.98,1.65)
No	1	1	1
Previous heart failure
Yes	1.26(1.08,1.47)	1.14(0.82,1.59)	1.23(1.06,1.44)
No	1	1	1
Previous renal disease
Yes	1.36(1.11,1.66)	1.00(0.63,1.58)	1.32(1.08,1.61)
No	1	1	1
Previous anaemia
Yes	1.46(1.24,1.73)	1.25(0.88,1.79)	1.49(1.27,1.76)
No	1	1	1
Previous atrial fibrillation
Yes	1.14(0.98,1.32)	0.77(0.55,1.08)	1.09(0.94,1.26)
No	1	1	1
Previous dementia
Yes	0.85(0.46,1.55)	1.64(0.65,4.15)	1.12(0.65,1.91)
No	1	1	1
Hospitalisation history (Admitted Patient Data Collection, 12 months prior to index admission)
No. of admissions (last 12 months)	1.09(1.06,1.12)	1.03(1.00,1.06)	1.10(1.07,1.13)
No. of hospital days (last 12 months)	1.01(1.01,1.02)	1.01(1.00,1.02)	1.01(1.01,1.02)
Index admission characteristics
Primary diagnosis
Yes	0.92(0.80,1.06)	0.48(0.34,0.68)	0.85(0.74,0.97)
No	1	1	1
Unplanned admission
Yes	1.42(1.17,1.72)	1.13(0.76,1.70)	1.38(1.14,1.66)
No	1	1	1
Length of stay (days)
1	1	1	1
2--6	1.14(0.87,1.48)	0.86(0.45,1.63)	1.11(0.86,1.44)
≥7	1.24(0.96,1.60)	1.58(0.87,2.90)	1.32(1.03,1.70)
Current comorbidity (Charlson Index)
Minor	1	1	1
Moderate	1.18(1.01,1.38)	1.48(1.04,2.10)	1.27(1.09,1.47)
Severe	1.34(1.10,1.62)	2.75(1.91,3.98)	1.50(1.24,1.81)
Length of stay (days)
Median (IQR)	1.00(1.00,1.01)	1.01(1.00,1.02)	1.00(1.00,1.01)
Hospital characteristics
Hospital peer group
Principal referral	1	1	1
Major city	0.93(0.72,1.19)	1.39(0.89,2.17)	0.92(0.72,1.19)
District	0.99(0.79,1.24)	1.25(0.79,1.98)	1.02(0.81,1.28)
Community	1.24(0.95,1.62)	1.01(0.54,1.87)	1.21(0.93,1.57)
Private	0.71(0.58,0.88)	1.03(0.68,1.56)	0.73(0.59,0.90)
Others	0.74(0.49,1.11)	0.79(0.31,1.97)	0.78(0.53,1.16)
Heart failure service
Yes	1.15(0.99,1.34)	0.94(0.69,1.29)	1.09(0.93,1.28)
No	1	1	1
1OR=odds ratio, adjusted for age and sex
